# Supplementary material for: A polygenic score for height identifies an unmeasured genetic predisposition among pediatric patients with idiopathic short stature
Source: Genome Med. 2025 Mar 19;17:23. doi: 10.1186/s13073-025-01455-3 (PMC11924680; doi:10.1186/s13073-025-01455-3)
Supplement: Supplementary file 1 — Additional file 1: Supplementary Tables. This file contains all Supplementary Tables and their corresponding legends. [file 13073_2025_1455_MOESM1_ESM.xlsx]

## Sheet: Table S1
Supplemental Table 1. Phecodes related to pathologic causes of short stature used to exclude subjects from the overall population of adults and children
Phecode	Phecode description	category	Number of adult subjects excluded	Number of pediatric subjects excluded
phecode	phecode_desc	category	ExcludedN_Adult	ExcludedN_Pediatric
199.4	Neurofibromatosis	neoplasms	79	52
253.5	Pituitary dwarfism	endocrine/metabolic	148	314
737	Curvature of spine	musculoskeletal	1201	706
737.1	Kyphosis (acquired)	musculoskeletal	326	226
737.2	Lordosis (acquired)	musculoskeletal	25	26
737.3	Kyphoscoliosis and scoliosis	musculoskeletal	953	611
738	Other acquired musculoskeletal deformity	musculoskeletal	1977	267
747	Cardiac and circulatory congenital anomalies	congenital anomalies	2939	1524
747.1	Cardiac congenital anomalies	congenital anomalies	2559	1403
747.11	Cardiac shunt/ heart septal defect	congenital anomalies	1184	974
747.12	Valvular heart disease/ heart chambers	congenital anomalies	775	749
747.13	Congenital anomalies of great vessels	congenital anomalies	356	571
747.2	Congenital anomalies of peripheral vascular system	congenital anomalies	360	161
748	Anomalies of respiratory system, congenital	congenital anomalies	169	359
749	Congenital anomalies of face and neck	congenital anomalies	244	509
749.1	Cleft palate	congenital anomalies	23	68
749.2	Congenital anomalies of skull and face bones	congenital anomalies	40	147
750	Digestive congenital anomalies	congenital anomalies	1011	465
750.1	Upper gastrointestinal congenital anomalies	congenital anomalies	303	140
750.11	Esophageal atresia/tracheoesophageal fistula	congenital anomalies	69	22
750.13	Congenital anomalies of mouth/tongue	congenital anomalies	69	86
750.14	Congenital anomalies of esophagus	congenital anomalies	57	6
750.15	Congenital anomalies of stomach	congenital anomalies	46	16
750.2	Lower gastrointestinal congenital anomalies	congenital anomalies	722	296
750.21	Congenital anomalies of intestine	congenital anomalies	553	210
750.22	Congenital anomaly of gallbladder, bile ducts, liver, pancreas	congenital anomalies	175	94
750.5	Congenital hypertrophic pyloric stenosis	congenital anomalies	9	43
751	Genitourinary congenital anomalies	congenital anomalies	1396	820
751.1	Congenital anomalies of genital organs	congenital anomalies	367	479
751.11	Congenital anomalies of female genital organs	congenital anomalies	182	105
751.12	Congenital anomalies of male genital organs	congenital anomalies	134	354
751.2	Congenital anomalies of urinary system	congenital anomalies	1007	361
751.21	Cystic kidney disease	congenital anomalies	694	164
751.22	Other specified congenital anomalies of kidney	congenital anomalies	250	189
751.3	Obstructive genitourinary defect	congenital anomalies	94	164
752	Nervous system congenital anomalies	congenital anomalies	478	571
752.1	Neural tube defects	congenital anomalies	176	181
752.11	Spina bifida	congenital anomalies	142	145
752.2	Other specified congenital anomalies of nervous system	congenital anomalies	330	450
753	Congenital anomalies of the eye	congenital anomalies	156	159
753.1	Congenital cataract and lens anomalies	congenital anomalies	33	32
753.2	Congenital anomalies of posterior segment of eye	congenital anomalies	44	62
754	Congenital musculoskeletal deformities of spine	congenital anomalies	430	132
754.1	Lumbosacral spondylolysis, congenital	congenital anomalies	76	20
754.2	Spondylolisthesis, congenital	congenital anomalies	279	5
755	Congenital anomalies of limbs	congenital anomalies	473	579
755.1	Congenital deformities of feet	congenital anomalies	245	202
755.3	Congenital anomaly of fingers/toes	congenital anomalies	49	84
755.4	Congenital anomalies of upper limb, including shoulder girdle	congenital anomalies	54	74
755.6	Other congenital anomalies of lower limb, including pelvic girdle	congenital anomalies	150	327
755.61	Congenital hip dysplasia and deformity	congenital anomalies	118	295
756	Other congenital musculoskeletal anomalies	congenital anomalies	920	613
756.1	Congenital anomalies of abdominal wall; diaphram	congenital anomalies	94	106
756.2	Pectus and other congenital anomalies of ribs/sternum	congenital anomalies	133	123
756.21	Pectus excavatum	congenital anomalies	76	77
756.22	Pectus carinatum	congenital anomalies	17	27
756.3	Congenital anomalies of muscle, tendon, fascia, and connective tissue	congenital anomalies	118	123
756.5	Congenital osteodystrophies	congenital anomalies	512	118
757	Congenital anomalies of the integument	congenital anomalies	76	44
758	Chromosomal anomalies and genetic disorders	congenital anomalies	239	545
758.1	Other conditions due to chromosome anomalies	congenital anomalies	166	487
758.1	Other conditions due to chromosome anomalies	congenital anomalies	166	487
758.1	Other conditions due to chromosome anomalies	congenital anomalies	166	487
759	Other and unspecified congenital anomalies	congenital anomalies	893	676
759.1	Anomalies of endocrine glands, congenital	congenital anomalies	42	24

## Sheet: Table S2
Supplemental Table 2. Phecodes related to pathologic causes of short stature used to exclude subjects from the overall population of adults and children
ICD code	ICD Version	ICD description
icd	icd_version	icd_str
783.4	9	Lack of expected normal physiological development in childhood
783.4	9	Lack of normal physiological development, unspecified
783.43	9	Short stature
R62.50	10	Unspecified lack of expected normal physiological development in childhood
R62.52	10	Short stature (child)
R62.59	10	Other lack of expected normal physiological development in childhood

## Sheet: Table S3
Supplemental Table 3. Descriptive statistics for general population cohort.
Characteristic	Adult	Pediatric
N	33637	5581
Female, No. (%)	20,146 (60.0%)	3,188 (57.1%)
Age (years)
Mean (SE)a	49.6 (15.0)	13.3 (6.3)
Height (SDS)
Mean (SE)	0.36 (0.95)	0.04 (1.1)
Height SDS ≤ -2, No. (%)	233 (0.7%)	221 (4.0%)
Number of height measurements, median (IQR)	10 (5 to 22)	7 (3 to 16)
Number of years observed, median (IQR)	11.3 (5 to 17.2)	10.2 (5.5 to 15.5)

## Sheet: Table S4
Supplemental Table 4. Results from discrimination analyses in the primary analysis testing the benefit of adding PGS to MPH
Subset	Variables included in model	AUC	AUC (lower CI)	AUC (upper CI)	P value	Change in AUC	Change in AUC (lower CI)	Change in AUC (upper CI)
Total	Age + Sex	0.597153	0.5315	0.659898
Total	+ MPH	0.611641	0.546203	0.6733	0.081	0.0156164	-0.000681173	0.0879623
Total	+ PGS	0.654114	0.587431	0.718905	0.012	0.0416436	0.00640462	0.111558
Height<-2	Age + Sex	0.669848	0.595341	0.739161
Height<-2	+ MPH	0.694033	0.62064	0.762419	0.0654	0.0247405	-0.000741189	0.0795657
Height<-2	+ PGS	0.746433	0.675871	0.812268	0.0008	0.0529096	0.0154744	0.125097
Primary only	Age + Sex	0.663748	0.569847	0.754026
Primary only	+ MPH	0.667069	0.572061	0.75242	0.5578	0.00382448	-0.00804466	0.0451047
Primary only	+ PGS	0.741948	0.655988	0.81643	0.003	0.0736715	0.0207372	0.171162
Secondary only	Age + Sex	0.641756	0.572814	0.707352
Secondary only	+ MPH	0.650299	0.581296	0.71685	0.499	0.00878136	-0.00812942	0.0560428
Secondary only	+ PGS	0.679689	0.614515	0.744984	0.0062	0.0308244	0.00669327	0.1003

## Sheet: Table S5
Supplemental Table 5. Results from discrimination analysis in the sensitivity analysis which additionally adjusted the baseline model for initial visit height
Subset	Variables included in model	AUC	AUC (lower CI)	AUC (upper CI)	P value	Change in AUC	Change in AUC (lower CI)	Change in AUC (upper CI)
Total	Age + Sex	0.596669	0.530491	0.6581
Total	+ Height	0.623802	0.560853	0.685647	0.064	0.0269025	-0.000455557	0.0933331
Total	+ MPH	0.642828	0.579092	0.702875	0.0982	0.0189331	-0.00175167	0.0790146
Total	+ PGS	0.678275	0.615296	0.737105	0.0182	0.0355629	0.00358158	0.0954815
Height<-2	Age + Sex	0.668087	0.595066	0.738888
Height<-2	+ Height	0.701307	0.628892	0.768164	0.0556	0.0316901	-0.000284023	0.0922098
Height<-2	+ MPH	0.725352	0.655671	0.789298	0.0442	0.0245552	0.000279057	0.0765604
Height<-2	+ PGS	0.765474	0.699961	0.825334	0.0186	0.0398443	0.00470588	0.0946538
Primary only	Age + Sex	0.662842	0.568237	0.751409
Primary only	+ Height	0.786836	0.698868	0.864533	0.0002	0.123994	0.0601852	0.245868
Primary only	+ MPH	0.791063	0.707121	0.866747	0.5818	0.00362319	-0.00636597	0.0409042
Primary only	+ PGS	0.839573	0.765897	0.901983	0.0014	0.0485105	0.0157089	0.134104
Secondary only	Age + Sex	0.641697	0.5721	0.707827
Secondary only	+ Height	0.641039	0.571924	0.706755	0.8906	0.000657109	-0.00843962	0.0175995
Secondary only	+ MPH	0.654779	0.588529	0.718399	0.2584	0.014098	-0.0049853	0.0603681
Secondary only	+ PGS	0.680526	0.611707	0.74182	0.031	0.0247909	0.00115371	0.0807168
